# Supplementary material for: Genetic Diversity of Porcine Circovirus Types 2 and 3 in Wild Boar in Italy
Source: Animals (Basel). 2022 Apr 7;12(8):953. doi: 10.3390/ani12080953 (PMC9031215; doi:10.3390/ani12080953)
Supplement: Supplementary file 1 [file animals-12-00953-s001.zip]

Archive with 1 entries (1 files):
- animals-1658979-supplementary.pdf
